# Supplementary material for: GA3 Treatment Delays the Deterioration of ‘Shixia’ Longan during the On-Tree Preservation and Room-Temperature Storage and Up-Regulates Antioxidants
Source: Foods. 2023 May 17;12(10):2032. doi: 10.3390/foods12102032 (PMC10217209; doi:10.3390/foods12102032)
Supplement: Supplementary file 1 [file foods-12-02032-s001.zip]

Archive with 1 entries (1 files):
- foods-2366860-supplementary.pdf
